# Supplementary material for: Quantitative evaluation of malignant gliomas damage induced by photoactivation of IR700 dye
Source: Sci Technol Adv Mater. 2016 Aug 22;17(1):473–82. doi: 10.1080/14686996.2016.1205936 (PMC5111559; doi:10.1080/14686996.2016.1205936)
Supplement: TSTA_1205936_supplemental_files.zip [file tsta_a_1205936_sm2050.zip]

Archive with 13 entries (13 files):
- Supplemental Figure 1.tif
- Supplemental Figure 2.tif
- Supplemental Figure 3.tif
- Supplemental Figure 4.tif
- Supplemental Table1.tif
- Supplemental_Movie7.mp4
- Supplemental_Movie5.mp4
- Supplemental_Movie6.mp4
- Supplemental_Movie1.mp4
- Supplemental_Movie2.mp4
- Supplemental_Movie3.mp4
- Supplemental_Movie4.mp4
- Supplemental_Movie8.mp4
